# Supplementary material for: A Pathophysiology-Oriented Imaging Phenotype Framework for Nonobstructive Coronary Artery Disease
Source: J Cardiovasc Dev Dis. 2026 Apr 18;13(4):171. doi: 10.3390/jcdd13040171 (PMC13117013; doi:10.3390/jcdd13040171)
Supplement: Supplementary file 1 [file jcdd-13-00171-s001.zip]

Archive with 1 entries (1 files):
- jcdd-4206297-supplementary.pdf
